# Supplementary material for: Initial state of DNA-Dye complex sets the stage for protein induced fluorescence modulation
Source: Nat Commun. 2019 May 8;10:2104. doi: 10.1038/s41467-019-10137-9 (PMC6506533; doi:10.1038/s41467-019-10137-9)
Supplement: Supplementary file 4 — Source Data [file 41467_2019_10137_MOESM4_ESM.xlsx]

## Sheet: Fig. 2C
		Oligo Lifetimes (ns)					DF Lifetimes (ns)					DF +FEN1 Lifetimes (ns)
	Flap Length	Repeat 1	Repeat 2	Repeat 3	Mean Lifetime	SD Lifetime	Repeat 1	Repeat 2	Repeat 3	Mean Lifetime	SD Lifetime	Repeat 1	Repeat 2	Repeat 3	Mean Lifetime	SD Lifetime
	Free Cy3	0.22248	0.24789	0.25323	0.2412	0.0164304
	2	1.3079	1.335	1.3659	1.33627	0.0290207	2.1201	2.1648	2.1236	2.13617	0.0248589	1.0487	1.2532	1.2441	1.182	0.115531
	3	1.2819	1.3384	1.3361	1.3188	0.031977	2.02824	1.9415	1.9165	1.96208	0.0586439	1.1097	1.0855	1.1131	1.10277	0.0150497
	4	1.3464	1.3582	1.3049	1.3365	0.0279952	2.0379	2.0725	2.0149	2.04177	0.028994	1.1507	1.1536	1.1244	1.1429	0.016087
	5	1.3373	1.309	1.3471	1.33113	0.0197844	2.00784	1.9078	1.9069	1.94085	0.0580197	1.1559	1.1269	1.1307	1.13783	0.0157611
	6	1.4528	1.4044	1.4074	1.42153	0.0271192	1.9647	1.9856	1.9917	1.98067	0.0141599	1.2133	1.148	1.1564	1.17257	0.0355252
	7	1.4009	1.3869	1.4057	1.39783	0.00976797	1.8842	1.9712	1.7481	1.86783	0.112447	1.3149	1.2373	1.2255	1.25923	0.0485684
	8	1.4089	1.4312	1.3981	1.41273	0.0168797	1.7864	1.7571	1.7469	1.76347	0.0205052	1.3166	1.2875	1.304	1.3027	0.0145935
	11	1.3896	1.3591	1.3948	1.38117	0.0192864	1.5382	1.5048	1.4801	1.5077	0.0291584	1.2512	1.2462	1.2312	1.24287	0.0104083
	18	1.203	1.1863	1.1901	1.19313	0.00875348	1.2182	1.2302	1.2344	1.2276	0.00840714	1.1958	1.1855	1.1803	1.1872	0.0078886

## Sheet: Fig. 2D
		Fluorescence Modulation (%) Upon Subs. Annealing					Fluorescence Modulation (%) Upon FEN1 Binding
	Flap Length	Modulation 1	Modulation 2	Modulation 3	Mean Modulation	SD Modulation	Modulation 1	Modulation 2	Modulation 3	Mean Modulation	SD Modulation
	2	62.0995	62.1573	55.4726	59.9098	3.84286	-50.5354	-42.1101	-41.4155	-44.687	5.07672
	3	58.2214	45.0613	43.4399	48.9075	8.1067	-45.2875	-44.0896	-41.9202	-43.7658	1.70689
	4	51.3592	52.5917	54.4103	52.787	1.53491	-43.535	-44.3378	-44.1957	-44.0228	0.428395
	5	50.1413	45.7448	41.5559	45.814	4.29312	-42.4307	-40.932	-40.7048	-41.3558	0.937757
	6	35.2354	41.3842	41.5163	39.3786	3.58875	-38.245	-42.1837	-41.939	-40.7893	2.20677
	7	34.4993	42.1299	24.358	33.6624	8.91549	-30.2144	-37.2311	-29.8953	-32.447	4.14629
	8	26.794	22.7711	24.9481	24.8377	2.0137	-26.2987	-26.7259	-25.3535	-26.126	0.702294
	11	10.6937	10.7203	6.11557	9.17654	2.65091	-18.6582	-17.185	-16.8164	-17.5532	0.974514
	18	1.26351	3.70058	3.72238	2.89549	1.41338	-1.83878	-3.63356	-4.3827	-3.28501	1.30728

## Sheet: Fig. 2E
			Cy3B Lifetimes (Free, Oligo, DF, DF+FEN1)
		Oligo Lifetimes (ns)					DF Lifetimes (ns)					DF +FEN1 Lifetimes (ns)
	Flap Length	Repeat 1	Repeat 2	Repeat 3	Mean Lifetime	SD Lifetime	Repeat 1	Repeat 2	Repeat 3	Mean Lifetime	SD Lifetime	Repeat 1	Repeat 2	Repeat 3	Mean Lifetime	SD Lifetime
	Free Cy3B	2.39525	2.42714	2.42132	2.41457	0.0169828
	2	2.58072	2.67907	2.4714	2.57706	0.103883	2.85591	2.9337	2.7325	2.8407	0.101458	2.7286	2.6235	2.8072	2.71977	0.092168
	4	2.60367	2.5556	2.7904	2.64989	0.124036	2.76602	2.64544	2.8896	2.76702	0.122083	2.70993	2.7019	2.6918	2.70121	0.00908467
	6	2.53343	2.68332	2.65883	2.62519	0.0804072	2.64505	2.6531	2.6189	2.63902	0.0178805	2.49955	2.5279	2.4736	2.50035	0.0271588

## Sheet: Fig. 2F
			Alternative Flap Sequences (DF-6,1)
		Oligo Lifetimes (ns)					DF Lifetimes (ns)					DF +FEN1 Lifetimes (ns)
	Flap Sequence	Repeat 1	Repeat 2	Repeat 3	Mean Lifetime	SD Lifetime	Repeat 1	Repeat 2	Repeat 3	Mean Lifetime	SD Lifetime	Repeat 1	Repeat 2	Repeat 3	Mean Lifetime	SD Lifetime
	GAAAAA	1.2708	1.2279	1.2396	1.2461	0.0221763	1.5548	1.5403	1.5771	1.5574	0.0185373	0.9412	0.9545	0.9614	0.952367	0.0102676
	CCCTTA	1.5594	1.5867	1.5798	1.5753	0.0141954	2.0898	2.11243	2.0147	2.07231	0.0511587	1.0508	1.0297	1.029	1.0365	0.0123891
	AAAAAA	1.1481	1.0637	1.076	1.09593	0.0455943	1.5594	1.5736	1.5651	1.56603	0.00714586	0.8881	0.8363	0.8647	0.863033	0.0259402
	TTTTTA	1.4528	1.4044	1.4074	1.42153	0.0271192	1.9647	1.9856	1.9917	1.98067	0.0141599	1.2133	1.148	1.1564	1.17257	0.0355252

## Sheet: Fig. 2G
	pCy3
	Initial Lifetimes (ns) (DF)			Final Lifetimes (ns) (+FEN1)			Fluorescence Modulation (%) Upon FEN1 Binding
Flap Length	Repeat 1	Repeat 2	Repeat 3	Repeat 1	Repeat 2	Repeat 3	Modulation 1	Modulation 2	Modulation 3	Mean Modulation	SD Modulation
2	2.1201	2.1648	2.1236	1.0487	1.2532	1.2441	-50.5354	-42.1101	-41.4155	-44.687	5.07672
4	2.0379	2.0725	2.0149	1.1507	1.1536	1.1244	-43.535	-44.3378	-44.1957	-44.0228	0.428395
6	1.9647	1.9856	1.9917	1.2133	1.148	1.1564	-38.245	-42.1837	-41.939	-40.7893	2.20677
	nCy3
	Initial Lifetimes (ns) (DF)			Final Lifetimes (ns) (+FEN1)			Fluorescence Modulation (%) Upon FEN1 Binding
Flap Length	Repeat 1	Repeat 2	Repeat 3	Repeat 1	Repeat 2	Repeat 3	Modulation 1	Modulation 2	Modulation 3	Mean Modulation	SD Modulation
2	1.4396	1.3333	1.391	0.8785	0.9054	0.9328	-38.9761	-32.0933	-32.9403	-34.6699	3.75324
4	1.3694	1.3716	1.4154	0.9207	0.886	0.9765	-32.7662	-35.4039	-31.0089	-33.0597	2.21215
6	0.953	1.0037	0.9834	0.8525	0.8499	0.8387	-10.5456	-15.3233	-14.7143	-13.5277	2.60046
	Cy3B
	Initial Lifetimes (ns) (DF)			Final Lifetimes (ns) (+FEN1)			Fluorescence Modulation (%) Upon FEN1 Binding
Flap Length	Repeat 1	Repeat 2	Repeat 3	Repeat 1	Repeat 2	Repeat 3	Modulation 1	Modulation 2	Modulation 3	Mean Modulation	SD Modulation
2	2.85591	2.9337	2.7325	2.7286	2.6235	2.8072	-4.45777	-10.5737	2.73376	-4.09923	6.66096
4	2.76602	2.64544	2.8896	2.70993	2.7019	2.6918	-2.02782	2.13424	-6.84524	-2.24627	4.49372
6	2.64505	2.6531	2.6189	2.49955	2.5279	2.4736	-5.50084	-4.71901	-5.54813	-5.25599	0.465644
	Alexa Fluor 555
	Initial Lifetimes (ns) (DF)			Final Lifetimes (ns) (+FEN1)			Fluorescence Modulation (%) Upon FEN1 Binding
Flap Length	Repeat 1	Repeat 2	Repeat 3	Repeat 1	Repeat 2	Repeat 3	Modulation 1	Modulation 2	Modulation 3	Mean Modulation	SD Modulation
2	0.7299	0.7615	0.759	0.8016	0.8078	0.7726	9.82326	6.08011	1.79183	5.8984	4.0188
4	0.7596	0.7692	0.797	0.8105	0.8066	0.807	6.7009	4.86219	1.25471	4.2726	2.77055
6	0.7571	0.8409	0.7626	0.8037	0.9122	0.8361	6.15507	8.47901	9.63808	8.09072	1.77368
	Alexa Fluor 647
	Initial Lifetimes (ns) (DF)			Final Lifetimes (ns) (+FEN1)			Fluorescence Modulation (%) Upon FEN1 Binding
Flap Length	Repeat 1	Repeat 2	Repeat 3	Repeat 1	Repeat 2	Repeat 3	Modulation 1	Modulation 2	Modulation 3	Mean Modulation	SD Modulation
2	1.3765	1.5056	1.4507	1.4299	1.558	1.544	3.8794	3.48034	6.43138	4.59704	1.60106
4	1.4606	1.4525	1.4738	1.5982	1.6004	1.6019	9.42079	10.1824	8.69182	9.43168	0.745373
6	1.355	1.5025	1.5076	1.4021	1.5725	1.535	3.47601	4.6589	1.81746	3.31746	1.42734
	pCy5
	Initial Lifetimes (ns) (DF)			Final Lifetimes (ns) (+FEN1)			Fluorescence Modulation (%) Upon FEN1 Binding
Flap Length	Repeat 1	Repeat 2	Repeat 3	Repeat 1	Repeat 2	Repeat 3	Modulation 1	Modulation 2	Modulation 3	Mean Modulation	SD Modulation
2	1.772	1.8991	1.9897	1.4033	1.5358	1.5894	-20.807	-19.1301	-20.1186	-20.0186	0.842906
4	1.7743	1.8605	1.9003	1.4138	1.5235	1.5378	-20.3179	-18.1134	-19.0759	-19.1691	1.10518
6	1.8304	1.9875	2.0068	1.4266	1.6503	1.6582	-22.0608	-16.966	-17.3709	-18.7992	2.8318

## Sheet: Fig. 2H
				Capping pCy3 with dTs
			Oligo Lifetimes (ns)			DF Lifetimes (ns)			DF +FEN1 Lifetimes (ns)			Fluorescence Modulation (%) Upon Subs. Annealing					Fluorescence Modulation (%) Upon FEN1 Binding
	Flap Sequence	Flap Length	Repeat 1	Repeat 2	Repeat 3	Repeat 1	Repeat 2	Repeat 3	Repeat 1	Repeat 2	Repeat 3	Modulation 1	Modulation 2	Modulation 3	Mean Modulation	SD Modulation	Modulation 1	Modulation 2	Modulation 3	Mean Modulation	SD Modulation
	ATTTpCy3	(4)	1.3503	1.3582	1.3049	2.0379	2.0725	2.0149	1.1507	1.1536	1.1244	50.922	52.5917	54.4103	52.6413	1.74467	-43.535	-44.3378	-44.1957	-44.0228	0.428395
	ATTTpCy3T	(5)	1.3633	1.371	1.3885	1.7726	1.7807	1.7746	1.158	1.139	1.1522	30.0227	29.8833	27.807	29.2377	1.24097	-34.6722	-36.0364	-35.0727	-35.2604	0.70119
	ATTTpCy3TT	(6)	1.3534	1.4255	1.3766	1.4373	1.5664	1.5632	1.1848	1.1959	1.1879	6.1992	9.88425	13.5551	9.87953	3.67797	-17.5677	-23.653	-24.0084	-21.743	3.62033
	ATTTpCy3TTT	(7)	1.3982	1.3909	1.3877	1.4793	1.5085	1.5192	1.2428	1.212	1.2271	5.80031	8.45496	9.47611	7.91046	1.89743	-15.9873	-19.6553	-19.2272	-18.2899	2.0056
	ATTTpCy3TTTT	(8)	1.3854	1.4298	1.3934	1.5018	1.4821	1.4715	1.2605	1.2171	1.2291	8.40191	3.65785	5.60499	5.88825	2.38468	-16.0674	-17.88	-16.473	-16.8068	0.951314

## Sheet: Supp. Fig. 2B
				Steady State Fluorescence Change (%) upon FEN1 Binding to DF Subs.
			Fluorescence Modulation (%) from 3 repeats
		Flap Length	Modulation 1	Modulation 2	Modulation 3	Mean Modulation	SD Modulation
		2	-52.1663	-42.4502	-45.4827	-46.6997	4.97107
		3	-45.2275	-43.9834	-45.3573	-44.856	0.758547
		4	-45.7555	-43.0256	-44.4119	-44.3977	1.36499
		5	-45.7883	-37.2388	-41.6354	-41.5542	4.27532
		6	-39.0465	-33.8992	-33.7917	-35.5791	3.00329
		7	-38.6254	-37.112	-35.6246	-37.1207	1.50039
		8	-31.5043	-22.1843	-20.6463	-24.7783	5.87541
		11	-23.3508	-15.0161	-24.1525	-20.8398	5.05941
		18	-2.38131	-0.159105	-5.49	-2.6768	2.6777

## Sheet: Supp. Fig. 2C
				Absorbance Change (%) upon FEN1 Binding to DF Subs.
			Absorbance Change (%) from 3 repeats
		Flap Length	Change 1	Change 2	Change 3	Mean Change	SD Change
		2	1.64158	1.99166	0.844269	1.4925	0.588042
		3	1.18326	-2.22767	2.38603	0.447203	2.3933
		4	-0.944967	-0.094598	-0.00817783	-0.349248	0.517714
		5	0.471352	-0.142711	2.23396	0.8542	1.23372
		6	-1.80512	-0.273006	-0.207192	-0.761774	0.904166
		7	0.309239	-1.8686	-1.80272	-1.12069	1.23879
		8	-2.00281	0.573773	-2.16595	-1.19833	1.53685
		11	-0.0464219	0.821158	0.2432	0.339312	0.441703
		18	-0.151827	-0.191364	-1.31367	-0.552287	0.659673

## Sheet: Supp. Fig. 2D
			Non-Radiative Loss (%)
		Cy3							Cy3B
	Construct	Loss 1	Loss 2	Loss 3	Mean Loss	SD Loss		Construct	Loss 1	Loss 2	Loss 3	Mean Loss	SD Loss
	Free Dye	91.9514	91.0322	90.839	91.2742	0.5944		Free	24.4401	23.4341	23.6177	23.8306	0.535732
	Oligo 6 flap	47.4424	49.1934	49.0849	48.5736	0.981089		Oligo 6 flap	20.0811	15.3527	16.1252	17.1863	2.5365
	DF-6,1	28.0518	27.2864	27.063	27.4671	0.518542		DF-6,1	16.5599	16.306	17.3849	16.7503	0.564054
	DF-6,1 + FEN1	53.9262	56.4059	56.087	55.473	1.34903		DF-6,1 + FEN1	21.1498	20.2555	21.9685	21.1246	0.856744
												Average Loss in Cy3B across all constructs
												19.7229	(internal non-radiative loss other than photoisomerization)
INSET GRAPH
			Photoisomerization Rates kiso (ns-1)
		Lifetime (ns) in 0% glycerol			Lifetime (ns) in 100% glycerol			kiso (ns-1)
	Construct	repeat 1	repeat 2	repeat 3	repeat 1	repeat 2	repeat 3	Kiso repeat 1	Kiso repeat 2	Kiso repeat 3	Mean Kiso	SD Kiso
	Free	0.22248	0.24789	0.25323	1.7452	1.7139	1.705	3.92179	3.45058	3.36247	3.57828	0.30073
	Oligo 4 flap	1.3464	1.3582	1.3049	2.11248	2.0581	2.0751	0.269344	0.250384	0.284438	0.268055	0.0170637
	DF-4,1	1.8739	1.9051	1.8785	1.94404	2.14186	2.1602	0.0192537	0.0580229	0.0694195	0.0488987	0.0262981
	DF-4,1 + FEN1	1.1507	1.1536	1.1244	2.39525	2.42714	2.42132	0.451543	0.454844	0.476365	0.460918	0.0134796
					Lifetime of Cy3B (as FEN1 binding would be inhibited in 100% glycerol buffer)

## Sheet: Supp. Fig. 2E
		Oligo Quantum Yield					DF Quantum Yield					DF +FEN1 Quantum Yield
	Flap Length	Repeat 1	Repeat 2	Repeat 3	Mean QY	SD QY	Repeat 1	Repeat 2	Repeat 3	Mean QY	SD QY	Repeat 1	Repeat 2	Repeat 3	Mean QY	SD QY
	2	0.27285	0.26466	0.25626	0.26459	0.00829522	0.45972	0.50197	0.50423	0.48864	0.0250709	0.24485	0.24716	0.24336	0.245123	0.00191469
	3	0.29066	0.26601	0.31224	0.289637	0.023132	0.45593	0.42296	0.43208	0.43699	0.0170246	0.2553	0.23741	0.23512	0.24261	0.0110493
	4	0.27991	0.3018	0.25488	0.278863	0.0234775	0.47164	0.44876	0.50881	0.476403	0.0303071	0.25444	0.27176	0.25102	0.259073	0.0111193
	5	0.26619	0.26981	0.24603	0.260677	0.0128129	0.45396	0.43167	0.45671	0.447447	0.013732	0.27027	0.28727	0.29913	0.285557	0.0145061
	6	0.26855	0.26213	0.28379	0.27149	0.0111253	0.41077	0.38969	0.4245	0.40832	0.0175339	0.2409	0.26159	0.25823	0.253573	0.0111033
	7	0.27427	0.28817	0.29896	0.287133	0.0123776	0.38456	0.41002	0.37694	0.390507	0.0173232	0.24451	0.24869	0.25656	0.24992	0.00611844
	8	0.2973	0.31258	0.30025	0.303377	0.00810565	0.36621	0.34797	0.34609	0.353423	0.0111134	0.26432	0.27045	0.27458	0.269783	0.00516239
	11	0.28273	0.26557	0.28059	0.276297	0.00935099	0.26919	0.26777	0.26769	0.268217	0.00084388	0.2374	0.23035	0.25413	0.240627	0.012214
	18	0.25545	0.24452	0.24349	0.24782	0.00662781	0.23882	0.24118	0.23179	0.237263	0.00488471	0.23368	0.25316	0.22529	0.237377	0.014298

[truncated: 26 more sheets: Supp. Fig. 2F, Supp. Fig. 2G, Supp. Fig. 2H, Fig. 3B, Fig. 3C, Fig. 3D, Fig. 3E, Fig. 3F, Fig. 3G, Fig. 3H, Supp. Fig. 3A, Supp. Fig. 3B, Supp. Fig. 3C, Fig. 4A, Fig. 4B, Fig. 4C, Fig. 4D, Fig. 4E, Fig. 4F, Supp. Fig. 4B …]
